# Supplementary material for: An NMF-L2,1-Norm Constraint Method for Characteristic Gene Selection
Source: PLoS One. 2016 Jul 18;11(7):e0158494. doi: 10.1371/journal.pone.0158494 (PMC4948826; doi:10.1371/journal.pone.0158494)
Supplement: S1 Table — (ZIP) [file pone.0158494.s001.zip]

Archive with 4 entries (2 files):
- data/
- data/Table S1/
- data/Table S1/roots_control.mat
- data/Table S1/shoots_control.mat
